# Supplementary material for: Metagenomes, metatranscriptomes and microbiomes of naturally decomposing deadwood
Source: Sci Data. 2021 Aug 3;8:198. doi: 10.1038/s41597-021-00987-8 (PMC8333335; doi:10.1038/s41597-021-00987-8)
Supplement: Supplementary file 2 — Supplementary Table 1 [file 41597_2021_987_MOESM2_ESM.xlsx]

## Sheet: SRA
Supplementary Table 1: Overview of sequenced deadwood samples and associated NCBI accession numbers for all data packages.
Sample	BioSample	BioProject_MG_MT	NCBI SRA accession			BioProject_amplicon	NCBI SRA accession
			MG	MT	total RNA		16S rRNA gene	ITS
sample_130	SAMN13925149	PRJNA603240	SRR10968269			PRJNA672674	SRR12914741	SRR12914759
sample_131	SAMN13925150	PRJNA603240	SRR10968268			PRJNA672674	SRR12914740	SRR12914758
sample_132	SAMN13925151	PRJNA603240	SRR10968257			PRJNA672674	SRR12914739	SRR12914747
sample_133	SAMN13925152	PRJNA603240	SRR10968246			PRJNA672674	SRR12914738	SRR12914736
sample_134	SAMN13925153	PRJNA603240	SRR10968235			PRJNA672674	SRR12914737	SRR12914775
sample_006	SAMN13925154	PRJNA603240	SRR10968229	SRR10968251	SRR10968240	PRJNA672674	SRR12914735	SRR12914764
sample_007	SAMN13762420	PRJNA603240	SRR10968228	SRR10968250	SRR10968239	PRJNA672674	SRR12914734	SRR12914763
sample_044	SAMN13925156	PRJNA603240	SRR10968227	SRR10968249	SRR10968238	PRJNA672674	SRR12914733	SRR12914762
sample_110	SAMN13925157	PRJNA603240	SRR10968226	SRR10968248	SRR10968237	PRJNA672674	SRR12914732	SRR12914761
sample_116	SAMN13925158	PRJNA603240	SRR10968225	SRR10968247	SRR10968236	PRJNA672674	SRR12914731	SRR12914760
sample_031	SAMN13925159	PRJNA603240	SRR10968267	SRR10968245	SRR10968234	PRJNA672674	SRR12914730	SRR12914757
sample_049	SAMN13925160	PRJNA603240	SRR10968266	SRR10968244	SRR10968233	PRJNA672674	SRR12914729	SRR12914756
sample_055	SAMN13925161	PRJNA603240	SRR10968265	SRR10968243	SRR10968232	PRJNA672674	SRR12914728	SRR12914755
sample_069	SAMN13925162	PRJNA603240	SRR10968264	SRR10968242	SRR10968231	PRJNA672674	SRR12914777	SRR12914754
sample_106	SAMN13925163	PRJNA603240	SRR10968263	SRR10968241	SRR10968230	PRJNA672674	SRR12914776	SRR12914753
sample_003	SAMN13925164	PRJNA603240	SRR10968262			PRJNA672674	SRR12914774	SRR12914752
sample_028	SAMN13925165	PRJNA603240	SRR10968261			PRJNA672674	SRR12914773	SRR12914751
sample_039	SAMN13925166	PRJNA603240	SRR10968260			PRJNA672674	SRR12914772	SRR12914750
sample_057	SAMN13925167	PRJNA603240	SRR10968259			PRJNA672674	SRR12914771	SRR12914749
sample_084	SAMN13925168	PRJNA603240	SRR10968258			PRJNA672674	SRR12914770	SRR12914748
sample_058	SAMN13925169	PRJNA603240	SRR10968256			PRJNA672674	SRR12914769	SRR12914746
sample_101	SAMN13925170	PRJNA603240	SRR10968255			PRJNA672674	SRR12914768	SRR12914745
sample_111	SAMN13925171	PRJNA603240	SRR10968254			PRJNA672674	SRR12914767	SRR12914744
sample_113	SAMN13925172	PRJNA603240	SRR10968253			PRJNA672674	SRR12914766	SRR12914743
sample_115	SAMN13925173	PRJNA603240	SRR10968252			PRJNA672674	SRR12914765	SRR12914742
metagenome co-assembly	SAMN14599990	PRJNA603240
metatranscriptome co-assembly	SAMN14595910	PRJNA603240
