# Supplementary material for: Metagenomes, metatranscriptomes and microbiomes of naturally decomposing deadwood
Source: Sci Data. 2021 Aug 3;8:198. doi: 10.1038/s41597-021-00987-8 (PMC8333335; doi:10.1038/s41597-021-00987-8)
Supplement: Supplementary file 3 — Supplementary Table 2 [file 41597_2021_987_MOESM3_ESM.xlsx]

## Sheet: mags
Supplementary Table 2: List of 58 high-quality MAGs with associated NCBI taxonomy and accession numbers.
genome_acc	biosample_accession	sample_name	organism	NCBI_TaxID	filename
JAATES000000000	SAMN14420129	bin_106	Actinomycetales bacterium	1911520	bins_2000.106.filtered.fa
JAATET000000000	SAMN14420130	bin_113	Chthoniobacterales bacterium	2201154	bins_2000.113.filtered.fa
JAATEU000000000	SAMN14420131	bin_114	Clostridiales bacterium	1898207	bins_2000.114.filtered.fa
JAATEV000000000	SAMN14420132	bin_12	Acidobacteriales bacterium	2282142	bins_2000.12.filtered.fa
JAATEW000000000	SAMN14420133	bin_134	Rhizobiales bacterium	1909294	bins_2000.134.filtered.fa
JAATEX000000000	SAMN14420134	bin_145	Candidatus Nomurabacteria bacterium	2052152	bins_2000.145.filtered.fa
JAATEY000000000	SAMN14420135	bin_15	Gammaproteobacteria bacterium	1913989	bins_2000.15.filtered.fa
JAATEZ000000000	SAMN14420136	bin_153	Lactobacillales bacterium	1993866	bins_2000.153.filtered.fa
JAATFA000000000	SAMN14420137	bin_157	Actinomycetales bacterium	1911520	bins_2000.157.filtered.fa
JAATFB000000000	SAMN14420138	bin_16	Actinomycetales bacterium	1911520	bins_2000.16.filtered.fa
JAATFC000000000	SAMN14420139	bin_168	Chitinophagales bacterium	2448779	bins_2000.168.filtered.fa
JAATFD000000000	SAMN14420140	bin_173	Actinomycetales bacterium	1911520	bins_2000.173.filtered.fa
JAATFE000000000	SAMN14420141	bin_175	Acidobacteriales bacterium	2282142	bins_2000.175.filtered.fa
JAATFF000000000	SAMN14420142	bin_18	Xanthomonadales bacterium	2006849	bins_2000.18.filtered.fa
JAATFG000000000	SAMN14420143	bin_187	Xanthomonadales bacterium	2006849	bins_2000.187.filtered.fa
JAATFH000000000	SAMN14420144	bin_2	Acidobacteriales bacterium	2282142	bins_2000.2.filtered.fa
JAATFI000000000	SAMN14420145	bin_20	Acidimicrobiales bacterium	2201156	bins_2000.20.filtered.fa
JAATFJ000000000	SAMN14420146	bin_214	Actinomycetales bacterium	1911520	bins_2000.214.filtered.fa
JAATFK000000000	SAMN14420147	bin_221	Solirubrobacterales bacterium	1909295	bins_2000.221.filtered.fa
JAATFL000000000	SAMN14420148	bin_223	Coriobacteriia bacterium	2052159	bins_2000.223.filtered.fa
JAATFM000000000	SAMN14420149	bin_225	Acidobacteriales bacterium	2282142	bins_2000.225.filtered.fa
JAATFN000000000	SAMN14420150	bin_227	Betaproteobacteria bacterium	1891241	bins_2000.227.filtered.fa
JAATFO000000000	SAMN14420151	bin_230	Enterobacterales bacterium	1993870	bins_2000.230.filtered.fa
JAATFP000000000	SAMN14420152	bin_231	Chitinophagales bacterium	2448779	bins_2000.231.filtered.fa
JAATFQ000000000	SAMN14420153	bin_233	Sphingobacteriales bacterium	2044944	bins_2000.233.filtered.fa
JAATFR000000000	SAMN14420154	bin_243	Rhizobiales bacterium	1909294	bins_2000.243.filtered.fa
JAATFS000000000	SAMN14420155	bin_247	Xanthomonadales bacterium	2006849	bins_2000.247.filtered.fa
JAATFT000000000	SAMN14420156	bin_249	Clostridiales bacterium	1898207	bins_2000.249.filtered.fa
JAATFU000000000	SAMN14420157	bin_26	Candidatus Saccharibacteria bacterium	2026720	bins_2000.26.filtered.fa
JAATFV000000000	SAMN14420158	bin_264	Chitinophagales bacterium	2448779	bins_2000.264.filtered.fa
JAATFW000000000	SAMN14420159	bin_267	Sphingobacteriales bacterium	2044944	bins_2000.267.filtered.fa
JAATFX000000000	SAMN14420160	bin_27	Enterobacterales bacterium	1993870	bins_2000.27.filtered.fa
JAATFY000000000	SAMN14420161	bin_270	Rhodospirillales bacterium	2026786	bins_2000.270.filtered.fa
JAATFZ000000000	SAMN14420162	bin_272	Enterobacterales bacterium	1993870	bins_2000.272.filtered.fa
JAATGA000000000	SAMN14420163	bin_273	Rhodobacterales bacterium	1948890	bins_2000.273.filtered.fa
JAATGB000000000	SAMN14420164	bin_276	Lactobacillales bacterium	1993866	bins_2000.276.filtered.fa
JAATGC000000000	SAMN14420165	bin_283	Lactobacillales bacterium	1993866	bins_2000.283.filtered.fa
JAATGD000000000	SAMN14420166	bin_288	Rhizobiales bacterium	1909294	bins_2000.288.filtered.fa
JAATGE000000000	SAMN14420167	bin_299	Rhodospirillales bacterium	2026786	bins_2000.299.filtered.fa
JAATGF000000000	SAMN14420168	bin_301	Bacteroidales bacterium	2030927	bins_2000.301.filtered.fa
JAATGG000000000	SAMN14420169	bin_312	Acidobacteriales bacterium	2282142	bins_2000.312.filtered.fa
JAATGH000000000	SAMN14420170	bin_314	Enterobacterales bacterium	1993870	bins_2000.314.filtered.fa
JAATGI000000000	SAMN14420171	bin_32	Rhodospirillales bacterium	2026786	bins_2000.32.filtered.fa
JAATGJ000000000	SAMN14420172	bin_325	Chitinophagales bacterium	2448779	bins_2000.325.filtered.fa
JAATGK000000000	SAMN14420173	bin_33	Alphaproteobacteria bacterium	1913988	bins_2000.33.filtered.fa
JAATGL000000000	SAMN14420174	bin_332	Alphaproteobacteria bacterium	1913988	bins_2000.332.filtered.fa
JAATGM000000000	SAMN14420175	bin_345	Planctomycetes bacterium	2026780	bins_2000.345.filtered.fa
JAATGN000000000	SAMN14420176	bin_346	Rhodospirillales bacterium	2026786	bins_2000.346.filtered.fa
JAATGO000000000	SAMN14420177	bin_347	Betaproteobacteria bacterium	1891241	bins_2000.347.filtered.fa
JAATGP000000000	SAMN14420178	bin_35	Alphaproteobacteria bacterium	1913988	bins_2000.35.filtered.fa
JAATGQ000000000	SAMN14420179	bin_354	Chitinophagales bacterium	2448779	bins_2000.354.filtered.fa
JAATGR000000000	SAMN14420180	bin_38	Actinomycetales bacterium	1911520	bins_2000.38.filtered.fa
JAATGS000000000	SAMN14420181	bin_43	Flavobacteriales bacterium	2021391	bins_2000.43.filtered.fa
JAATGT000000000	SAMN14420182	bin_63	Bacteroidales bacterium	2030927	bins_2000.63.filtered.fa
JAATGU000000000	SAMN14420183	bin_67	Bacteroidales bacterium	2030927	bins_2000.67.filtered.fa
JAATGV000000000	SAMN14420184	bin_70	Actinomycetales bacterium	1911520	bins_2000.70.filtered.fa
JAATGW000000000	SAMN14420185	bin_80	Chitinophagales bacterium	2448779	bins_2000.80.filtered.fa
JAATGX000000000	SAMN14420186	bin_92	Desulfuromonadales bacterium	2099678	bins_2000.92.filtered.fa
